# Supplementary material for: Foot strength and stiffness are related to footwear use in a comparison of minimally- vs. conventionally-shod populations
Source: Sci Rep. 2018 Feb 27;8:3679. doi: 10.1038/s41598-018-21916-7 (PMC5829167; doi:10.1038/s41598-018-21916-7)
Supplement: Supplementary file 1 — Supplementary Dataset 1 [file 41598_2018_21916_MOESM1_ESM.xlsx]

## Sheet: holowka et al 2017_supp info
Subject	Group	Age	Weight	Height	AH	FDB	ADM	AHI_stand	ASI	Ang_max	Speed	foot_k	Hip_Height	Froude	PA_round
GU001	M-S	55	73.4	163	3.218	2.443		0.40678	2598.36	6.74424	0.995	2126.36	0.81	0.124593	1
GU002	M-S	60	50	151	2.339	1.93	1.228	0.329609	3580						>4
GU004	M-S	54	65.4	157.4	3.674	2.268		0.356757	4839.6	6.78014	0.8065	2015.63	0.76	0.0872421	>4
GU005	M-S	86	56.5	155			0.997	0.354286	1977.5						3
GU007	M-S	51	58.6	153		2.207		0.355932	4148.88	4.68712	0.702	2295.31	0.79	0.0635884	>4
GU008	M-S	64	65.3	154.4	3.257	2.731	1.079	0.411043	2128.78	9.51335	0.776	1004.46	0.79	0.0777011	1.5
GU009	M-S	67	64	155.5		1.963		0.344828	2227.2	7.86445	1.105	1370.87	0.83	0.149961	>4
GU010	M-S	57	56.2	161.2				0.315789	2135.6						>4
GU011	M-S	65	54.5	151.7	2.85		1.289	0.311475	3989.4						>4
GU012	M-S	64	69.1	155.7	2.708	1.772		0.314286	2418.5	8.5912	0.912333	2492.09	0.82	0.103472	1
GU013	M-S	61	69.1	146.2	2.599		1.524	0.357143	1676.83						>4
GU015	M-S	54	102.5	160.1	2.509	2.22		0.378378	3792.5	9.83004	1.09	1789.38	0.84	0.14418	3
GU016	M-S	65	49.8	149.4	2.474	2.152		0.338983	1762.92						>4
GU018	M-S	51	53.6	153.5	2.266	2.7	0.839	0.331461	1272.11	5.99463	1.02767	1458.75	0.83	0.129705	>4
GU019	M-S	73	66.1	166.3				0.352041	1727.41	8.64389	0.975	2117.25	0.88	0.110118	>4
GU020	M-S	61	58.3	162	3.184	2.493		0.336842	1107.7						>4
GU021	M-S	50	59.1	152.1	1.969	1.985		0.379518	1962.12	9.13742	1.19	1014.64	0.81	0.178213	>4
GU022	M-S	50	53.2	151	2.282	1.835	1.224	0.350575	1851.36						>4
GU023	M-S	65	60.4	152.5	2.449	2.109	0.916	0.401163	2077.76						3
GU024	M-S	60	67	161.5	3.336			0.322581	2492.4						>4
GU025	M-S	53	67	163		2.542	1.404	0.377778	2412						>4
GU026	M-S	85	61.3	154	3.354	2.124		0.358382	4241.96						3
GU027	M-S	68	64.8	154.9	2.522	2.424		0.370166	2345.76	7.87152	0.761333	1572.6	0.79	0.0747917	1
GU028	M-S	87	60	157.2		2.514	1.37	0.338542	1536						3
GU029	M-S	55	59.2	161.8	2.772	1.873		0.349206	1491.84						>4
GU030	M-S	67	70.9	157		2.339		0.326203	2651.66						>4
GU033	M-S	65	53	159.1	2.354	2.784	1.459	0.349727	3879.6	8.02254	0.8505	946.061	0.81	0.0910321	>4
GU034	M-S	75	51.1	155			0.943	0.327778	2452.8	2.78395	0.8645	3411.12	0.79	0.0964348	>4
GU035	M-S	55	67.9	164.8		2.821	1.433	0.348718	2648.1	6.33655	1.12467	1279.24	0.84	0.153497	>4
GU036	M-S	53	78.8	160	3.102			0.369318	2773.76						>4
GU037	M-S	50	77	161	2.981	2.546		0.346939	3018.4	8.14569	1.11033	1104.17	0.84	0.149609	>4
GU038	M-S	56	74.5	162	3.34			0.367021	1867.47	6.02356	1.00767	2961.77	0.84	0.123221	4
GU039	M-S	64	57	158.5		2.266	1.813	0.340659	2074.8						>4
GU040	M-S	77	58.2	157				0.335165	1412.32						4
GU041	M-S	66	55.7	156.5	3.102	2.386	1.086	0.386905	1247.68	10.6162	0.881	1237.3	0.79	0.100151	>4
GU042	M-S	64	76	172.5		2.663		0.367876	5867.2						>4
GU043	M-S	54	51.4	152.2			1.077	0.35503	1737.32						>4
GU044	M-S	55	55	150.5		2.141		0.327381	1232	8.95651	0.7545	2111.46	0.78	0.0743969	>4
GU045	M-S	67	73.5	165.5	3.483	3.898		0.344828	2557.8						>4
GU046	M-S	68	47.7	147.4	2.532	2.585		0.293478	1755.36	8.30759	0.7875	1052.85	0.75	0.084289	>4
GU047	M-S	62	61.4	161		2.653	1.347	0.358382	2124.44						>4
GU048	M-S	51	60.5	156.5	3.215	3.091		0.349727	4428.6						>4
GU049	M-S	76	66.3	154.4	3.017			0.338983	2347.02						>4
GU050	M-S	52	72.3	155.5		2.209		0.381503	1667.72	7.94576	0.97	1119.6	0.75	0.127883	>4
GU052	M-S	64	63.3	159.2	2.341	2.32	1.361	0.360656	2316.78						>4
GU053	M-S	55	86.2	168.5	4.117		1.113	0.346535	3482.48	5.82345	1.13333	2109.77	0.89	0.147115	>4
GU054	M-S	58	67	165.2		2.731		0.326203	1252.9	9.1128	1.08133	1004.64	0.85	0.140227	3
GU055	M-S	56	63	167				0.317204	4687.2						>4
GU057	M-S	68	65.1	161	3.361	2.619		0.322917	2499.84						>4
GU058	M-S	54	82.5	165				0.352941	3085.5						3
GU059	M-S	62	79.7	159.5		3.202		0.349462	1976.56						>4
GU060	M-S	70	78.1	164.2	3.673			0.338542	1999.36	5.93799	0.824333	2475.02	0.86	0.0805449	>4
GU061	M-S	65	81.6	160.5				0.4	1849.6						>4
GU062	M-S	56	52.5	155	2.878	2.394	1.494	0.333333	1827	6.22158	0.809	1737.47	0.81	0.0823651	>4
GU063	M-S	80	58.7	159		2.853		0.373563	4085.52						3
GU064	M-S	61	62.5	169	3.055	2.453		0.29798	4950	13.0106	0.961333	588.746	0.9	0.104673	>4
GU065	M-S	59	50.6	159.2			1.037	0.340909	3562.24	9.95485	0.986	664.899	0.85	0.116591	>4
GU066	M-S	56	57.4	156	3.251	2.831	1.272	0.318436	1369.95						4
GU067	M-S	76	67.6	161	3.42	2.424		0.356757	1667.47						2.5
GU068	M-S	80	54.8	151		2.649		0.367568	1351.73						0.5
GU069	M-S	65	69	153	2.708	2.271		0.417722	1453.6	9.61944	1.021	1209.04	0.78	0.136235	>4
GU070	M-S	75	51.8	156	2.416	2.317		0.369565	3812.48						>4
GU071	M-S	66	79.2	166.7	3.087	2.622		0.394444	5702.4						>4
GU074	M-S	59	74	166	3.572			0.358289	1845.07						3.5
GU075	M-S	56	68.3	152.7		2.119		0.363128	4890.28						1
GU076	M-S	73	55.1	151.1	3.972		0.899	0.360947	1862.38						>4
GU077	M-S	72	52	164.8	2.825	1.865	1.713	0.344262	3806.4	8.87115	1.08133	1002.72	0.84	0.141896	4
GU078	M-S	72	61.8	157				0.329897	4795.68						>4
GU079	M-S	72	67.9	147.4	3.707	2.364	1.015	0.342541	1638.65	3.95489	0.98	4667.14	0.75	0.130533	>5
GU080	M-S	74	56.6	143	2.271	2.899		0.349727	2071.56						>6
GU081	M-S	71	63.4	157.5	3.203	2.404		0.35567	2459.92						>7
GU082	M-S	80	60	157.5	2.321	2.72		0.261111	1440						3
GU085	M-S	83	59	161	3.405	2.589		0.352941	1471.07						3
GU086	M-S	76	56.4	162		2.061		0.314136	2154.48						>4
GU087	M-S	65	87.5	158	2.696	2.722		0.358696	1610	6.036	1.202	3291.6	0.84	0.175332	1.5
USM01	C-S	63	71.4	176	2.649	2.214	1.435	0.324607	1363.74	12.3179	0.998	841.581	0.92	0.110358	0.5
USM02	C-S	67	82.8	176	2.872	2.313		0.314433	1606.32	7.97562	0.981	1261.85	0.91	0.107802	0.5
USM03	C-S	59	77	186	2.662	3.259	1.222	0.301435	3218.6	12.7544	NaN	683.723	0.975	NA	1.5
USM04	C-S	62	78	180	3.577	2.284	1.034	0.32381	2184	8.09384	1.017	1046.66	0.92	0.1146	1.5
USM05	C-S	49	81.4	183	2.501	3.175	1.178	0.340426	2040.43	7.42098	1.01367	2632.15	0.96	0.109106
USM06	C-S	42	68	171		1.995	0.912	0.34375	1305.6	6.59151	1.112	1300.75	0.87	0.144884	1
USM07	C-S	42	79.5	169	3.578	3.269	1.194	0.375661	1202.04	10.3576	1.391	997.008	0.93	0.212081	1.5
USM08	C-S	64	69.4	175	2.688	2.555	1.261	0.329897	1346.36	9.38991	1.034	1669.7	0.92	0.118463	0.5
USM09	C-S	73	80.8	178	3.366	3.085	2.454	0.352041	1583.68	7.44221	1.1275	1388.61	0.89	0.145604	0.5
USM10	C-S	75	63.5	168	2.842	1.828	0.953	0.366492	970.28	6.79973	0.84	1251.73	0.94	0.0765177	0.5
USM11	C-S	46	67.6	176	2.568	1.995	0.812	0.299492	1775.63	10.3266	1.0875	678.921	0.935	0.128937
USM12	C-S	77	99.7	180	2.588			0.296482	2645.37	13.728	0.792	1552.35	0.92	0.0695014
USM13	C-S	69	66.8	182	2.369	2.408	0.764	0.321429	2618.56	7.53289	0.916333	971.542	0.97	0.0882401	3.5
USM14	C-S	44	90.2	190	3.063	2.761		0.328431	1840.08	8.17185	1.009	1837.2	0.945	0.10982	1.5
USM15	C-S	54	86.5	191	2.831	3.18	0.985	0.265116	1859.75	7.03887	1.206	1741.78	0.97	0.152846	2
USM16	C-S	65	92.4	189	2.322	2.737	0.754	0.314286	2587.2	9.60398	1.154	1210.08	0.995	0.136433	3
USM17	C-S	65	84.1	179	3.273	3.787		0.292079	2265.09	10.7321	0.868	1009.87	0.935	0.0821408	0.5
USM18	C-S	61	77.4	175	2.384	3.157	0.881	0.297872	2910.24	14.134	0.979	892.678	0.9	0.108556	1.5
USM19	C-S	40	88	170	2.831	3.249	1.12	0.326087	1619.2	9.03759	1.012	2410.63	0.85	0.122821	0.5
USM20	C-S	42	60.6	168	3.373	2.147	0.971	0.290503	2169.48	8.42507	1.168	1312.6	0.84	0.165553	0.5
USM21	C-S	50	83.2	173	3.361	3.202	1.043	0.272251	6356.48	11.2503	1.062	1098.61	0.9	0.127743	1
USM22	C-S	65	103.2	197	2.616			0.266667	963.2	14.8635	0.909	927.124	0.98	0.0859474	0.5
USM24	C-S	40	76.2	177	2.188	2.241	1.671	0.321244	1960.88	10.6844	1.053	823.148	0.89	0.126998	0.5
USM25	C-S	61	103	189	2.779	2.789		0.343284	1380.2	8.8475	1.07489	1506.09	0.96	0.122685
USM26	C-S	56	88	168	1.678	2.061	1.088	0.247423	975.543	11.7283	0.999856	1451.09	0.84	0.121318
USM27	C-S	60	102	175	2.285	2.513	1.114	0.346154	1856.4	10.4371	1.04991	1404.34	0.88	0.127688	>4
